# Supplementary material for: Heterogeneous melting kinetics in polycrystalline aluminum
Source: PLoS One. 2020 Mar 10;15(3):e0230028. doi: 10.1371/journal.pone.0230028 (PMC7064259; doi:10.1371/journal.pone.0230028)
Supplement: S1 File — (ZIP) [file pone.0230028.s001.zip]

Archive with 2 entries (2 files):
- Plots for fixed D and various k.xlsx
- Plots for fixed k and various D.xlsx
