# Supplementary material for: Heterogeneous melting kinetics in polycrystalline aluminum
Source: PLoS One. 2020 Mar 10;15(3):e0230028. doi: 10.1371/journal.pone.0230028 (PMC7064259; doi:10.1371/journal.pone.0230028)
Supplement: S1 File — (ZIP) [file pone.0230028.s001.zip › Plots for fixed D and various k.xlsx]

## Sheet: Sheet1
t	z		t	z		t	z		t	z		t	z
0	0.000333945		0	0.000244576		0	0.000188693		0	0.000151514		0	0.000125538
0.05	0.0250112		0.05	0.0266145		0.05	0.0279321		0.05	0.029022		0.05	0.0299306
0.1	0.0492068		0.1	0.0524474		0.1	0.0550922		0.1	0.0572702		0.1	0.0590806
0.15	0.0729266		0.15	0.07775		0.15	0.0816764		0.15	0.0849039		0.15	0.0875835
0.2	0.0961768		0.2	0.102529		0.2	0.107692		0.2	0.111931		0.2	0.115448
0.25	0.118963		0.25	0.126792		0.25	0.133146		0.25	0.13836		0.25	0.142682
0.3	0.141293		0.3	0.150545		0.3	0.158047		0.3	0.164197		0.3	0.169294
0.35	0.16317		0.35	0.173794		0.35	0.182401		0.35	0.189452		0.35	0.195292
0.4	0.184603		0.4	0.196547		0.4	0.206215		0.4	0.214131		0.4	0.220684
0.45	0.205596		0.45	0.218811		0.45	0.229498		0.45	0.238243		0.45	0.245479
0.5	0.226156		0.5	0.240591		0.5	0.252257		0.5	0.261796		0.5	0.269685
0.55	0.246288		0.55	0.261896		0.55	0.274498		0.55	0.284797		0.55	0.29331
0.6	0.265999		0.6	0.282731		0.6	0.29623		0.6	0.307254		0.6	0.316363
0.65	0.285295		0.65	0.303103		0.65	0.317459		0.65	0.329176		0.65	0.338851
0.7	0.304181		0.7	0.32302		0.7	0.338193		0.7	0.350569		0.7	0.360783
0.75	0.322664		0.75	0.342487		0.75	0.358439		0.75	0.371441		0.75	0.382168
0.8	0.34075		0.8	0.361511		0.8	0.378204		0.8	0.391801		0.8	0.403012
0.85	0.358444		0.85	0.380099		0.85	0.397496		0.85	0.411657		0.85	0.423326
0.9	0.375752		0.9	0.398258		0.9	0.416322		0.9	0.431015		0.9	0.443116
0.95	0.392681		0.95	0.415994		0.95	0.434689		0.95	0.449884		0.95	0.462392
1	0.409235		1	0.433314		1	0.452604		1	0.468272		1	0.48116
1.05	0.425421		1.05	0.450225		1.05	0.470075		1.05	0.486186		1.05	0.49943
1.1	0.441245		1.1	0.466732		1.1	0.487109		1.1	0.503634		1.1	0.51721
1.15	0.456712		1.15	0.482843		1.15	0.503713		1.15	0.520623		1.15	0.534507
1.2	0.471828		1.2	0.498563		1.2	0.519894		1.2	0.537162		1.2	0.551331
1.25	0.486599		1.25	0.5139		1.25	0.535659		1.25	0.553258		1.25	0.567688
1.3	0.501031		1.3	0.52886		1.3	0.551015		1.3	0.568919		1.3	0.583588
1.35	0.515128		1.35	0.543449		1.35	0.565969		1.35	0.584152		1.35	0.599037
1.4	0.528897		1.4	0.557674		1.4	0.580529		1.4	0.598965		1.4	0.614045
1.45	0.542342		1.45	0.57154		1.45	0.594701		1.45	0.613365		1.45	0.62862
1.5	0.555471		1.5	0.585055		1.5	0.608493		1.5	0.62736		1.5	0.642768
1.55	0.568287		1.55	0.598224		1.55	0.621911		1.55	0.640958		1.55	0.656499
1.6	0.580797		1.6	0.611054		1.6	0.634962		1.6	0.654165		1.6	0.66982
1.65	0.593006		1.65	0.623551		1.65	0.647652		1.65	0.66699		1.65	0.68274
1.7	0.60492		1.7	0.63572		1.7	0.65999		1.7	0.67944		1.7	0.695265
1.75	0.616542		1.75	0.647569		1.75	0.671981		1.75	0.691522		1.75	0.707404
1.8	0.62788		1.8	0.659103		1.8	0.683633		1.8	0.703243		1.8	0.719165
1.85	0.638937		1.85	0.670328		1.85	0.694951		1.85	0.714611		1.85	0.730556
1.9	0.64972		1.9	0.68125		1.9	0.705943		1.9	0.725632		1.9	0.741583
1.95	0.660233		1.95	0.691875		1.95	0.716616		1.95	0.736315		1.95	0.752256
2	0.670481		2	0.702208		2	0.726974		2	0.746666		2	0.762581
2.05	0.68047		2.05	0.712257		2.05	0.737027		2.05	0.756692		2.05	0.772566
2.1	0.690204		2.1	0.722025		2.1	0.746779		2.1	0.766401		2.1	0.782219
2.15	0.699689		2.15	0.73152		2.15	0.756236		2.15	0.775799		2.15	0.791547
2.2	0.708928		2.2	0.740747		2.2	0.765407		2.2	0.784893		2.2	0.800558
2.25	0.717928		2.25	0.749711		2.25	0.774296		2.25	0.79369		2.25	0.809259
2.3	0.726692		2.3	0.758418		2.3	0.782909		2.3	0.802197		2.3	0.817657
2.35	0.735226		2.35	0.766873		2.35	0.791254		2.35	0.81042		2.35	0.82576
2.4	0.743534		2.4	0.775082		2.4	0.799336		2.4	0.818367		2.4	0.833574
2.45	0.751621		2.45	0.78305		2.45	0.807161		2.45	0.826044		2.45	0.841107
2.5	0.759491		2.5	0.790782		2.5	0.814735		2.5	0.833458		2.5	0.848367
2.55	0.767149		2.55	0.798284		2.55	0.822064		2.55	0.840614		2.55	0.855359
2.6	0.7746		2.6	0.805561		2.6	0.829154		2.6	0.847519		2.6	0.862091
2.65	0.781847		2.65	0.812618		2.65	0.83601		2.65	0.854181		2.65	0.86857
2.7	0.788895		2.7	0.81946		2.7	0.842639		2.7	0.860604		2.7	0.874802
2.75	0.795749		2.75	0.826092		2.75	0.849045		2.75	0.866795		2.75	0.880795
2.8	0.802412		2.8	0.832519		2.8	0.855235		2.8	0.872761		2.8	0.886554
2.85	0.808889		2.85	0.838746		2.85	0.861214		2.85	0.878507		2.85	0.892087
2.9	0.815183		2.9	0.844778		2.9	0.866987		2.9	0.884039		2.9	0.8974
2.95	0.8213		2.95	0.850618		2.95	0.87256		2.95	0.889364		2.95	0.902499
3	0.827243		3	0.856273		3	0.877938		3	0.894486		3	0.90739
3.05	0.833015		3.05	0.861746		3.05	0.883126		3.05	0.899412		3.05	0.91208
3.1	0.838621		3.1	0.867043		3.1	0.888129		3.1	0.904147		3.1	0.916574
3.15	0.844065		3.15	0.872167		3.15	0.892952		3.15	0.908697		3.15	0.920879
3.2	0.849351		3.2	0.877123		3.2	0.897601		3.2	0.913067		3.2	0.925001
3.25	0.854481		3.25	0.881915		3.25	0.902079		3.25	0.917263		3.25	0.928946
3.3	0.85946		3.3	0.886548		3.3	0.906393		3.3	0.921289		3.3	0.932718
3.35	0.864292		3.35	0.891026		3.35	0.910545		3.35	0.925152		3.35	0.936325
3.4	0.868979		3.4	0.895352		3.4	0.914543		3.4	0.928856		3.4	0.93977
3.45	0.873526		3.45	0.899532		3.45	0.918388		3.45	0.932406		3.45	0.94306
3.5	0.877935		3.5	0.903568		3.5	0.922087		3.5	0.935807		3.5	0.9462
3.55	0.882211		3.55	0.907465		3.55	0.925644		3.55	0.939064		3.55	0.949196
3.6	0.886357		3.6	0.911227		3.6	0.929063		3.6	0.942181		3.6	0.952052
3.65	0.890375		3.65	0.914857		3.65	0.932347		3.65	0.945164		3.65	0.954773
3.7	0.894269		3.7	0.918359		3.7	0.935502		3.7	0.948017		3.7	0.957364
3.75	0.898042		3.75	0.921737		3.75	0.938531		3.75	0.950744		3.75	0.95983
3.8	0.901698		3.8	0.924994		3.8	0.941439		3.8	0.953349		3.8	0.962176
3.85	0.905239		3.85	0.928134		3.85	0.944229		3.85	0.955837		3.85	0.964406
3.9	0.908667		3.9	0.93116		3.9	0.946904		3.9	0.958213		3.9	0.966525
3.95	0.911988		3.95	0.934076		3.95	0.94947		3.95	0.960479		3.95	0.968536
4	0.915202		4	0.936884		4	0.951928		4	0.96264		4	0.970445
4.05	0.918313		4.05	0.939589		4.05	0.954284		4.05	0.9647		4.05	0.972256
4.1	0.921323		4.1	0.942192		4.1	0.95654		4.1	0.966663		4.1	0.973972
4.15	0.924236		4.15	0.944698		4.15	0.9587		4.15	0.968532		4.15	0.975597
4.2	0.927054		4.2	0.947109		4.2	0.960767		4.2	0.970311		4.2	0.977135
4.25	0.929779		4.25	0.949429		4.25	0.962745		4.25	0.972003		4.25	0.978591
4.3	0.932415		4.3	0.951659		4.3	0.964636		4.3	0.973613		4.3	0.979967
4.35	0.934963		4.35	0.953804		4.35	0.966444		4.35	0.975142		4.35	0.981266
4.4	0.937426		4.4	0.955865		4.4	0.968171		4.4	0.976595		4.4	0.982494
4.45	0.939806		4.45	0.957846		4.45	0.969821		4.45	0.977974		4.45	0.983651
4.5	0.942106		4.5	0.959748		4.5	0.971396		4.5	0.979283		4.5	0.984743
4.55	0.944328		4.55	0.961575		4.55	0.9729		4.55	0.980524		4.55	0.985772
4.6	0.946475		4.6	0.963329		4.6	0.974335		4.6	0.9817		4.6	0.98674
4.65	0.948548		4.65	0.965013		4.65	0.975703		4.65	0.982815		4.65	0.987651
4.7	0.950549		4.7	0.966629		4.7	0.977007		4.7	0.983871		4.7	0.988508
4.75	0.952481		4.75	0.968178		4.75	0.97825		4.75	0.984869		4.75	0.989313
4.8	0.954346		4.8	0.969665		4.8	0.979434		4.8	0.985814		4.8	0.990069
4.85	0.956146		4.85	0.971089		4.85	0.980561		4.85	0.986707		4.85	0.990778
4.9	0.957883		4.9	0.972455		4.9	0.981634		4.9	0.987551		4.9	0.991443
4.95	0.959558		4.95	0.973763		4.95	0.982655		4.95	0.988348		4.95	0.992066
5	0.961173		5	0.975017		5	0.983626		5	0.9891		5	0.992649
5.05	0.962731		5.05	0.976217		5.05	0.984548		5.05	0.989809		5.05	0.993194
5.1	0.964233		5.1	0.977366		5.1	0.985425		5.1	0.990477		5.1	0.993704
5.15	0.96568		5.15	0.978465		5.15	0.986258		5.15	0.991107		5.15	0.99418
5.2	0.967075		5.2	0.979517		5.2	0.987048		5.2	0.9917		5.2	0.994624
5.25	0.96842		5.25	0.980524		5.25	0.987798		5.25	0.992258		5.25	0.995038
5.3	0.969715		5.3	0.981486		5.3	0.98851		5.3	0.992783		5.3	0.995425
5.35	0.970962		5.35	0.982406		5.35	0.989185		5.35	0.993276		5.35	0.995784
5.4	0.972163		5.4	0.983285		5.4	0.989824		5.4	0.993739		5.4	0.996118
5.45	0.973319		5.45	0.984124		5.45	0.99043		5.45	0.994174		5.45	0.996429
5.5	0.974432		5.5	0.984926		5.5	0.991004		5.5	0.994582		5.5	0.996718
5.55	0.975503		5.55	0.985692		5.55	0.991547		5.55	0.994965		5.55	0.996986
5.6	0.976534		5.6	0.986423		5.6	0.99206		5.6	0.995323		5.6	0.997234
5.65	0.977526		5.65	0.98712		5.65	0.992546		5.65	0.995659		5.65	0.997464
5.7	0.97848		5.7	0.987785		5.7	0.993005		5.7	0.995973		5.7	0.997677
5.75	0.979397		5.75	0.988419		5.75	0.993439		5.75	0.996267		5.75	0.997874
5.8	0.980279		5.8	0.989024		5.8	0.993848		5.8	0.996541		5.8	0.998056
5.85	0.981126		5.85	0.9896		5.85	0.994235		5.85	0.996798		5.85	0.998224
5.9	0.981941		5.9	0.990149		5.9	0.9946		5.9	0.997037		5.9	0.998379
5.95	0.982724		5.95	0.990672		5.95	0.994944		5.95	0.99726		5.95	0.998522
6	0.983476		6	0.99117		6	0.995268		6	0.997468		6	0.998653
6.05	0.984198		6.05	0.991644		6.05	0.995574		6.05	0.997662		6.05	0.998774
6.1	0.984892		6.1	0.992094		6.1	0.995862		6.1	0.997843		6.1	0.998885
6.15	0.985558		6.15	0.992523		6.15	0.996133		6.15	0.998011		6.15	0.998987
6.2	0.986197		6.2	0.992931		6.2	0.996388		6.2	0.998167		6.2	0.999081
6.25	0.986811		6.25	0.993319		6.25	0.996627		6.25	0.998312		6.25	0.999166
6.3	0.9874		6.3	0.993687		6.3	0.996852		6.3	0.998446		6.3	0.999245
6.35	0.987965		6.35	0.994037		6.35	0.997064		6.35	0.998571		6.35	0.999317
6.4	0.988506		6.4	0.994369		6.4	0.997263		6.4	0.998687		6.4	0.999382
6.45	0.989026		6.45	0.994685		6.45	0.997449		6.45	0.998794		6.45	0.999442
6.5	0.989524		6.5	0.994984		6.5	0.997624		6.5	0.998894		6.5	0.999497
6.55	0.990002		6.55	0.995268		6.55	0.997788		6.55	0.998985		6.55	0.999546
6.6	0.990459		6.6	0.995538		6.6	0.997942		6.6	0.99907		6.6	0.999591
6.65	0.990898		6.65	0.995793		6.65	0.998086		6.65	0.999149		6.65	0.999633
6.7	0.991318		6.7	0.996036		6.7	0.998221		6.7	0.999221		6.7	0.99967
6.75	0.99172		6.75	0.996265		6.75	0.998347		6.75	0.999288		6.75	0.999704
6.8	0.992105		6.8	0.996482		6.8	0.998465		6.8	0.99935		6.8	0.999734
6.85	0.992474		6.85	0.996688		6.85	0.998576		6.85	0.999406		6.85	0.999762
6.9	0.992827		6.9	0.996883		6.9	0.998679		6.9	0.999459		6.9	0.999787
6.95	0.993165		6.95	0.997067		6.95	0.998775		6.95	0.999507		6.95	0.99981
7	0.993488		7	0.997241		7	0.998865		7	0.999551		7	0.999831
7.05	0.993798		7.05	0.997406		7.05	0.998949		7.05	0.999591		7.05	0.999849
7.1	0.994093		7.1	0.997562		7.1	0.999027		7.1	0.999628		7.1	0.999866
7.15	0.994376		7.15	0.997709		7.15	0.9991		7.15	0.999662		7.15	0.999881
7.2	0.994647		7.2	0.997849		7.2	0.999168		7.2	0.999693		7.2	0.999894
7.25	0.994905		7.25	0.99798		7.25	0.999231		7.25	0.999722		7.25	0.999906
7.3	0.995152		7.3	0.998104		7.3	0.99929		7.3	0.999748		7.3	0.999917
7.35	0.995388		7.35	0.998221		7.35	0.999344		7.35	0.999772		7.35	0.999926
7.4	0.995613		7.4	0.998331		7.4	0.999395		7.4	0.999794		7.4	0.999935
7.45	0.995829		7.45	0.998435		7.45	0.999442		7.45	0.999814		7.45	0.999943
7.5	0.996034		7.5	0.998533		7.5	0.999486		7.5	0.999832		7.5	0.999949
7.55	0.99623		7.55	0.998626		7.55	0.999527		7.55	0.999848		7.55	0.999956
7.6	0.996418		7.6	0.998713		7.6	0.999564		7.6	0.999863		7.6	0.999961
7.65	0.996596		7.65	0.998795		7.65	0.999599		7.65	0.999877		7.65	0.999966
7.7	0.996767		7.7	0.998872		7.7	0.999631		7.7	0.999889		7.7	0.99997
7.75	0.996929		7.75	0.998945		7.75	0.999661		7.75	0.9999		7.75	0.999974
7.8	0.997084		7.8	0.999013		7.8	0.999689		7.8	0.999911		7.8	0.999977
7.85	0.997232		7.85	0.999078		7.85	0.999715		7.85	0.99992		7.85	0.99998
7.9	0.997373		7.9	0.999138		7.9	0.999738		7.9	0.999928		7.9	0.999983
7.95	0.997507		7.95	0.999195		7.95	0.99976		7.95	0.999936		7.95	0.999985
8	0.997635		8	0.999248		8	0.99978		8	0.999943		8	0.999987
8.05	0.997757		8.05	0.999298		8.05	0.999799		8.05	0.999949		8.05	0.999989
8.1	0.997873		8.1	0.999345		8.1	0.999816		8.1	0.999954		8.1	0.99999
8.15	0.997984		8.15	0.999389		8.15	0.999832		8.15	0.999959		8.15	0.999992
8.2	0.998089		8.2	0.99943		8.2	0.999847		8.2	0.999964		8.2	0.999993
8.25	0.998189		8.25	0.999469		8.25	0.99986		8.25	0.999968		8.25	0.999994
8.3	0.998284		8.3	0.999505		8.3	0.999872		8.3	0.999971		8.3	0.999995
8.35	0.998375		8.35	0.99954		8.35	0.999884		8.35	0.999975		8.35	0.999996
8.4	0.998461		8.4	0.999571		8.4	0.999894		8.4	0.999978		8.4	0.999996
8.45	0.998543		8.45	0.999601		8.45	0.999904		8.45	0.99998		8.45	0.999997
8.5	0.998621		8.5	0.999629		8.5	0.999912		8.5	0.999983		8.5	0.999997
8.55	0.998695		8.55	0.999655		8.55	0.99992		8.55	0.999985		8.55	0.999998
8.6	0.998765		8.6	0.99968		8.6	0.999928		8.6	0.999986		8.6	0.999998
8.65	0.998832		8.65	0.999702		8.65	0.999934		8.65	0.999988		8.65	0.999998
8.7	0.998895		8.7	0.999724		8.7	0.99994		8.7	0.99999		8.7	0.999999
8.75	0.998956		8.75	0.999744		8.75	0.999946		8.75	0.999991		8.75	0.999999
8.8	0.999013		8.8	0.999762		8.8	0.999951		8.8	0.999992		8.8	0.999999
8.85	0.999067		8.85	0.99978		8.85	0.999956		8.85	0.999993		8.85	0.999999
8.9	0.999119		8.9	0.999796		8.9	0.99996		8.9	0.999994		8.9	0.999999
8.95	0.999168		8.95	0.999811		8.95	0.999964		8.95	0.999995		8.95	1
9	0.999214		9	0.999825		9	0.999968		9	0.999995		9	1
9.05	0.999258		9.05	0.999838		9.05	0.999971		9.05	0.999996		9.05	1
9.1	0.9993		9.1	0.99985		9.1	0.999974		9.1	0.999997		9.1	1
9.15	0.999339		9.15	0.999861		9.15	0.999976		9.15	0.999997		9.15	1
9.2	0.999377		9.2	0.999872		9.2	0.999979		9.2	0.999998		9.2	1
9.25	0.999412		9.25	0.999882		9.25	0.999981		9.25	0.999998		9.25	1
9.3	0.999446		9.3	0.999891		9.3	0.999983		9.3	0.999998		9.3	1
9.35	0.999478		9.35	0.999899		9.35	0.999985		9.35	0.999998		9.35	1
9.4	0.999508		9.4	0.999907		9.4	0.999986		9.4	0.999999		9.4	1
9.45	0.999536		9.45	0.999914		9.45	0.999988		9.45	0.999999		9.45	1
9.5	0.999563		9.5	0.999921		9.5	0.999989		9.5	0.999999		9.5	1
9.55	0.999589		9.55	0.999928		9.55	0.99999		9.55	0.999999		9.55	1
9.6	0.999613		9.6	0.999933		9.6	0.999991		9.6	0.999999		9.6	1
9.65	0.999636		9.65	0.999939		9.65	0.999992		9.65	0.999999		9.65	1
9.7	0.999658		9.7	0.999944		9.7	0.999993		9.7	1		9.7	1
9.75	0.999678		9.75	0.999948		9.75	0.999994		9.75	1		9.75	1
9.8	0.999697		9.8	0.999953		9.8	0.999995		9.8	1		9.8	1
9.85	0.999715		9.85	0.999957		9.85	0.999995		9.85	1		9.85	1
9.9	0.999733		9.9	0.99996		9.9	0.999996		9.9	1		9.9	1
9.95	0.999749		9.95	0.999964		9.95	0.999996		9.95	1		9.95	1
