# Supplementary material for: Heterogeneous melting kinetics in polycrystalline aluminum
Source: PLoS One. 2020 Mar 10;15(3):e0230028. doi: 10.1371/journal.pone.0230028 (PMC7064259; doi:10.1371/journal.pone.0230028)
Supplement: S1 File — (ZIP) [file pone.0230028.s001.zip › Plots for fixed k and various D.xlsx]

## Sheet: Sheet1
D=0.5cm			D=0.2cm			D=0.1cm			D=0.05cm			D=0.01cm
t	z		t	z		t	z		t	z		t	z
0	0.000188693		0	0.000188693		0	0.000188693		0	0.000188693		0	0.000188693
0.05	0.00578439		0.05	0.0141338		0.05	0.0279321		0.05	0.0550922		0.00354117	0.0198981
0.1	0.0113565		0.1	0.0279321		0.1	0.0550922		0.1	0.107692		0.00708235	0.0393139
0.15	0.0169051		0.15	0.0415846		0.15	0.0816764		0.15	0.158047		0.0106235	0.0584387
0.2	0.0224303		0.2	0.0550922		0.2	0.107692		0.2	0.206215		0.0141647	0.077275
0.25	0.0279321		0.25	0.0684558		0.25	0.133146		0.25	0.252257		0.0177059	0.0958255
0.3	0.0334106		0.3	0.0816764		0.3	0.158047		0.3	0.29623		0.021247	0.114093
0.35	0.0388657		0.35	0.0947548		0.35	0.182401		0.35	0.338193		0.0247882	0.132079
0.4	0.0442977		0.4	0.107692		0.4	0.206215		0.4	0.378204		0.0283294	0.149788
0.45	0.0497065		0.45	0.120489		0.45	0.229498		0.45	0.416322		0.0318706	0.167222
0.5	0.0550922		0.5	0.133146		0.5	0.252257		0.5	0.452604		0.0354117	0.184382
0.55	0.0604549		0.55	0.145665		0.55	0.274498		0.55	0.487109		0.0389529	0.201273
0.6	0.0657946		0.6	0.158047		0.6	0.29623		0.6	0.519894		0.0424941	0.217895
0.65	0.0711113		0.65	0.170292		0.65	0.317459		0.65	0.551015		0.0460353	0.234253
0.7	0.0764053		0.7	0.182401		0.7	0.338193		0.7	0.580529		0.0495764	0.250349
0.75	0.0816764		0.75	0.194375		0.75	0.358439		0.75	0.608493		0.0531176	0.266185
0.8	0.0869247		0.8	0.206215		0.8	0.378204		0.8	0.634962		0.0566588	0.281764
0.85	0.0921504		0.85	0.217923		0.85	0.397496		0.85	0.65999		0.0602	0.297088
0.9	0.0973535		0.9	0.229498		0.9	0.416322		0.9	0.683633		0.0637411	0.312161
0.95	0.102534		0.95	0.240943		0.95	0.434689		0.95	0.705943		0.0672823	0.326984
1	0.107692		1	0.252257		1	0.452604		1	0.726974		0.0708235	0.34156
1.05	0.112827		1.05	0.263442		1.05	0.470075		1.05	0.746779		0.0743647	0.355893
1.1	0.117941		1.1	0.274498		1.1	0.487109		1.1	0.765407		0.0779058	0.369984
1.15	0.123031		1.15	0.285427		1.15	0.503713		1.15	0.782909		0.081447	0.383835
1.2	0.1281		1.2	0.29623		1.2	0.519894		1.2	0.799336		0.0849882	0.397451
1.25	0.133146		1.25	0.306907		1.25	0.535659		1.25	0.814735		0.0885294	0.410832
1.3	0.13817		1.3	0.317459		1.3	0.551015		1.3	0.829154		0.0920705	0.423983
1.35	0.143173		1.35	0.327887		1.35	0.565969		1.35	0.842639		0.0956117	0.436905
1.4	0.148153		1.4	0.338193		1.4	0.580529		1.4	0.855235		0.0991529	0.4496
1.45	0.153111		1.45	0.348376		1.45	0.594701		1.45	0.866987		0.102694	0.462073
1.5	0.158047		1.5	0.358439		1.5	0.608493		1.5	0.877938		0.106235	0.474324
1.55	0.162961		1.55	0.368381		1.55	0.621911		1.55	0.888129		0.109776	0.486357
1.6	0.167853		1.6	0.378204		1.6	0.634962		1.6	0.897601		0.113318	0.498173
1.65	0.172724		1.65	0.387909		1.65	0.647652		1.65	0.906393		0.116859	0.509777
1.7	0.177573		1.7	0.397496		1.7	0.65999		1.7	0.914543		0.1204	0.52117
1.75	0.182401		1.75	0.406967		1.75	0.671981		1.75	0.922087		0.123941	0.532354
1.8	0.187207		1.8	0.416322		1.8	0.683633		1.8	0.929063		0.127482	0.543333
1.85	0.191991		1.85	0.425562		1.85	0.694951		1.85	0.935502		0.131023	0.554108
1.9	0.196754		1.9	0.434689		1.9	0.705943		1.9	0.941439		0.134565	0.564683
1.95	0.201495		1.95	0.443702		1.95	0.716616		1.95	0.946904		0.138106	0.575059
2	0.206215		2	0.452604		2	0.726974		2	0.951928		0.141647	0.58524
2.05	0.210914		2.05	0.461395		2.05	0.737027		2.05	0.95654		0.145188	0.595227
2.1	0.215592		2.1	0.470075		2.1	0.746779		2.1	0.960767		0.148729	0.605024
2.15	0.220249		2.15	0.478646		2.15	0.756236		2.15	0.964636		0.152271	0.614632
2.2	0.224884		2.2	0.487109		2.2	0.765407		2.2	0.968171		0.155812	0.624054
2.25	0.229498		2.25	0.495464		2.25	0.774296		2.25	0.971396		0.159353	0.633293
2.3	0.234092		2.3	0.503713		2.3	0.782909		2.3	0.974335		0.162894	0.642351
2.35	0.238664		2.35	0.511856		2.35	0.791254		2.35	0.977007		0.166435	0.65123
2.4	0.243216		2.4	0.519894		2.4	0.799336		2.4	0.979434		0.169976	0.659933
2.45	0.247747		2.45	0.527828		2.45	0.807161		2.45	0.981634		0.173518	0.668462
2.5	0.252257		2.5	0.535659		2.5	0.814735		2.5	0.983626		0.177059	0.67682
2.55	0.256746		2.55	0.543387		2.55	0.822064		2.55	0.985425		0.1806	0.685008
2.6	0.261215		2.6	0.551015		2.6	0.829154		2.6	0.987048		0.184141	0.69303
2.65	0.265663		2.65	0.558542		2.65	0.83601		2.65	0.98851		0.187682	0.700888
2.7	0.270091		2.7	0.565969		2.7	0.842639		2.7	0.989824		0.191223	0.708584
2.75	0.274498		2.75	0.573298		2.75	0.849045		2.75	0.991004		0.194765	0.71612
2.8	0.278885		2.8	0.580529		2.8	0.855235		2.8	0.99206		0.198306	0.723499
2.85	0.283252		2.85	0.587663		2.85	0.861214		2.85	0.993005		0.201847	0.730723
2.9	0.287598		2.9	0.594701		2.9	0.866987		2.9	0.993848		0.205388	0.737794
2.95	0.291924		2.95	0.601644		2.95	0.87256		2.95	0.9946		0.208929	0.744715
3	0.29623		3	0.608493		3	0.877938		3	0.995268		0.21247	0.751488
3.05	0.300516		3.05	0.615248		3.05	0.883126		3.05	0.995862		0.216012	0.758115
3.1	0.304781		3.1	0.621911		3.1	0.888129		3.1	0.996388		0.219553	0.764598
3.15	0.309027		3.15	0.628482		3.15	0.892952		3.15	0.996852		0.223094	0.77094
3.2	0.313253		3.2	0.634962		3.2	0.897601		3.2	0.997263		0.226635	0.777143
3.25	0.317459		3.25	0.641352		3.25	0.902079		3.25	0.997624		0.230176	0.783208
3.3	0.321645		3.3	0.647652		3.3	0.906393		3.3	0.997942		0.233718	0.789139
3.35	0.325811		3.35	0.653865		3.35	0.910545		3.35	0.998221		0.237259	0.794937
3.4	0.329958		3.4	0.65999		3.4	0.914543		3.4	0.998465		0.2408	0.800605
3.45	0.334085		3.45	0.666029		3.45	0.918388		3.45	0.998679		0.244341	0.806144
3.5	0.338193		3.5	0.671981		3.5	0.922087		3.5	0.998865		0.247882	0.811557
3.55	0.342281		3.55	0.677849		3.55	0.925644		3.55	0.999027		0.251423	0.816846
3.6	0.346349		3.6	0.683633		3.6	0.929063		3.6	0.999168		0.254965	0.822013
3.65	0.350398		3.65	0.689333		3.65	0.932347		3.65	0.99929		0.258506	0.82706
3.7	0.354428		3.7	0.694951		3.7	0.935502		3.7	0.999395		0.262047	0.831988
3.75	0.358439		3.75	0.700488		3.75	0.938531		3.75	0.999486		0.265588	0.836801
3.8	0.36243		3.8	0.705943		3.8	0.941439		3.8	0.999564		0.269129	0.8415
3.85	0.366402		3.85	0.711319		3.85	0.944229		3.85	0.999631		0.27267	0.846088
3.9	0.370355		3.9	0.716616		3.9	0.946904		3.9	0.999689		0.276212	0.850565
3.95	0.374289		3.95	0.721834		3.95	0.94947		3.95	0.999738		0.279753	0.854934
4	0.378204		4	0.726974		4	0.951928		4	0.99978		0.283294	0.859197
4.05	0.3821		4.05	0.732039		4.05	0.954284		4.05	0.999816		0.286835	0.863356
4.1	0.385977		4.1	0.737027		4.1	0.95654		4.1	0.999847		0.290376	0.867414
4.15	0.389835		4.15	0.74194		4.15	0.9587		4.15	0.999872		0.293918	0.87137
4.2	0.393675		4.2	0.746779		4.2	0.960767		4.2	0.999894		0.297459	0.875229
4.25	0.397496		4.25	0.751544		4.25	0.962745		4.25	0.999912		0.301	0.87899
4.3	0.401298		4.3	0.756236		4.3	0.964636		4.3	0.999928		0.304541	0.882657
4.35	0.405082		4.35	0.760857		4.35	0.966444		4.35	0.99994		0.308082	0.886231
4.4	0.408847		4.4	0.765407		4.4	0.968171		4.4	0.999951		0.311623	0.889714
4.45	0.412593		4.45	0.769886		4.45	0.969821		4.45	0.99996		0.315165	0.893108
4.5	0.416322		4.5	0.774296		4.5	0.971396		4.5	0.999968		0.318706	0.896414
4.55	0.420032		4.55	0.778636		4.55	0.9729		4.55	0.999974		0.322247	0.899634
4.6	0.423723		4.6	0.782909		4.6	0.974335		4.6	0.999979		0.325788	0.90277
4.65	0.427397		4.65	0.787115		4.65	0.975703		4.65	0.999983		0.329329	0.905823
4.7	0.431052		4.7	0.791254		4.7	0.977007		4.7	0.999986		0.33287	0.908796
4.75	0.434689		4.75	0.795327		4.75	0.97825		4.75	0.999989		0.336412	0.91169
4.8	0.438308		4.8	0.799336		4.8	0.979434		4.8	0.999991		0.339953	0.914506
4.85	0.441909		4.85	0.80328		4.85	0.980561		4.85	0.999993		0.343494	0.917246
4.9	0.445492		4.9	0.807161		4.9	0.981634		4.9	0.999995		0.347035	0.919912
4.95	0.449057		4.95	0.810979		4.95	0.982655		4.95	0.999996		0.350576	0.922505
5	0.452604		5	0.814735		5	0.983626		5	0.999997		0.354117	0.925027
5.05	0.456134		5.05	0.81843		5.05	0.984548		5.05	0.999998		0.357659	0.927479
5.1	0.459646		5.1	0.822064		5.1	0.985425		5.1	0.999998		0.3612	0.929863
5.15	0.46314		5.15	0.825638		5.15	0.986258		5.15	0.999999		0.364741	0.93218
5.2	0.466616		5.2	0.829154		5.2	0.987048		5.2	0.999999		0.368282	0.934433
5.25	0.470075		5.25	0.832611		5.25	0.987798		5.25	0.999999		0.371823	0.936621
5.3	0.473517		5.3	0.83601		5.3	0.98851		5.3	0.999999		0.375365	0.938747
5.35	0.476941		5.35	0.839352		5.35	0.989185		5.35	1		0.378906	0.940813
5.4	0.480348		5.4	0.842639		5.4	0.989824		5.4	1		0.382447	0.942819
5.45	0.483737		5.45	0.845869		5.45	0.99043		5.45	1		0.385988	0.944766
5.5	0.487109		5.5	0.849045		5.5	0.991004		5.5	1		0.389529	0.946657
5.55	0.490464		5.55	0.852167		5.55	0.991547		5.55	1		0.39307	0.948492
5.6	0.493802		5.6	0.855235		5.6	0.99206		5.6	1		0.396612	0.950274
5.65	0.497122		5.65	0.858251		5.65	0.992546		5.65	1		0.400153	0.952002
5.7	0.500426		5.7	0.861214		5.7	0.993005		5.7	1		0.403694	0.953678
5.75	0.503713		5.75	0.864126		5.75	0.993439		5.75	1		0.407235	0.955305
5.8	0.506983		5.8	0.866987		5.8	0.993848		5.8	1		0.410776	0.956882
5.85	0.510235		5.85	0.869798		5.85	0.994235		5.85	1		0.414317	0.958411
5.9	0.513472		5.9	0.87256		5.9	0.9946		5.9	1		0.417859	0.959893
5.95	0.516691		5.95	0.875273		5.95	0.994944		5.95	1		0.4214	0.96133
6	0.519894		6	0.877938		6	0.995268		6	1		0.424941	0.962722
6.05	0.52308		6.05	0.880555		6.05	0.995574		6.05	1		0.428482	0.964071
6.1	0.526249		6.1	0.883126		6.1	0.995862		6.1	1		0.432023	0.965377
6.15	0.529402		6.15	0.88565		6.15	0.996133		6.15	1		0.435565	0.966643
6.2	0.532538		6.2	0.888129		6.2	0.996388		6.2	1		0.439106	0.967868
6.25	0.535659		6.25	0.890563		6.25	0.996627		6.25	1		0.442647	0.969054
6.3	0.538762		6.3	0.892952		6.3	0.996852		6.3	1		0.446188	0.970202
6.35	0.54185		6.35	0.895298		6.35	0.997064		6.35	1		0.449729	0.971313
6.4	0.544921		6.4	0.897601		6.4	0.997263		6.4	1		0.45327	0.972388
6.45	0.547976		6.45	0.899861		6.45	0.997449		6.45	1		0.456812	0.973428
6.5	0.551015		6.5	0.902079		6.5	0.997624		6.5	1		0.460353	0.974433
6.55	0.554038		6.55	0.904256		6.55	0.997788		6.55	1		0.463894	0.975406
6.6	0.557044		6.6	0.906393		6.6	0.997942		6.6	1		0.467435	0.976346
6.65	0.560035		6.65	0.908489		6.65	0.998086		6.65	1		0.470976	0.977255
6.7	0.56301		6.7	0.910545		6.7	0.998221		6.7	1		0.474517	0.978133
6.75	0.565969		6.75	0.912563		6.75	0.998347		6.75	1		0.478059	0.978981
6.8	0.568913		6.8	0.914543		6.8	0.998465		6.8	1		0.4816	0.979801
6.85	0.57184		6.85	0.916484		6.85	0.998576		6.85	1		0.485141	0.980592
6.9	0.574752		6.9	0.918388		6.9	0.998679		6.9	1		0.488682	0.981357
6.95	0.577648		6.95	0.920256		6.95	0.998775		6.95	1		0.492223	0.982094
7	0.580529		7	0.922087		7	0.998865		7	0.999999		0.495764	0.982806
7.05	0.583394		7.05	0.923883		7.05	0.998949		7.05	0.999999		0.499306	0.983494
7.1	0.586244		7.1	0.925644		7.1	0.999027		7.1	0.999999		0.502847	0.984157
7.15	0.589079		7.15	0.92737		7.15	0.9991		7.15	0.999999		0.506388	0.984796
7.2	0.591898		7.2	0.929063		7.2	0.999168		7.2	0.999999		0.509929	0.985413
7.25	0.594701		7.25	0.930721		7.25	0.999231		7.25	0.999999		0.51347	0.986007
7.3	0.59749		7.3	0.932347		7.3	0.99929		7.3	0.999999		0.517012	0.986581
7.35	0.600263		7.35	0.933941		7.35	0.999344		7.35	0.999999		0.520553	0.987133
7.4	0.603022		7.4	0.935502		7.4	0.999395		7.4	0.999998		0.524094	0.987665
7.45	0.605765		7.45	0.937032		7.45	0.999442		7.45	0.999998		0.527635	0.988178
7.5	0.608493		7.5	0.938531		7.5	0.999486		7.5	0.999998		0.531176	0.988672
7.55	0.611206		7.55	0.94		7.55	0.999527		7.55	0.999998		0.534717	0.989148
7.6	0.613905		7.6	0.941439		7.6	0.999564		7.6	0.999998		0.538259	0.989605
7.65	0.616588		7.65	0.942848		7.65	0.999599		7.65	0.999997		0.5418	0.990046
7.7	0.619257		7.7	0.944229		7.7	0.999631		7.7	0.999997		0.545341	0.99047
7.75	0.621911		7.75	0.94558		7.75	0.999661		7.75	0.999997		0.548882	0.990878
7.8	0.62455		7.8	0.946904		7.8	0.999689		7.8	0.999996		0.552423	0.99127
7.85	0.627175		7.85	0.9482		7.85	0.999715		7.85	0.999996		0.555964	0.991648
7.9	0.629785		7.9	0.94947		7.9	0.999738		7.9	0.999996		0.559506	0.992011
7.95	0.63238		7.95	0.950712		7.95	0.99976		7.95	0.999995		0.563047	0.992359
8	0.634962		8	0.951928		8	0.99978		8	0.999995		0.566588	0.992695
8.05	0.637528		8.05	0.953119		8.05	0.999799		8.05	0.999995		0.570129	0.993017
8.1	0.640081		8.1	0.954284		8.1	0.999816		8.1	0.999994		0.57367	0.993326
8.15	0.642619		8.15	0.955424		8.15	0.999832		8.15	0.999994		0.577211	0.993623
8.2	0.645143		8.2	0.95654		8.2	0.999847		8.2	0.999993		0.580753	0.993908
8.25	0.647652		8.25	0.957632		8.25	0.99986		8.25	0.999993		0.584294	0.994182
8.3	0.650148		8.3	0.9587		8.3	0.999872		8.3	0.999992		0.587835	0.994445
8.35	0.65263		8.35	0.959745		8.35	0.999884		8.35	0.999992		0.591376	0.994697
8.4	0.655097		8.4	0.960767		8.4	0.999894		8.4	0.999991		0.594917	0.994939
8.45	0.657551		8.45	0.961767		8.45	0.999904		8.45	0.99999		0.598459	0.99517
8.5	0.65999		8.5	0.962745		8.5	0.999912		8.5	0.99999		0.602	0.995393
8.55	0.662416		8.55	0.963701		8.55	0.99992		8.55	0.999989		0.605541	0.995606
8.6	0.664828		8.6	0.964636		8.6	0.999928		8.6	0.999988		0.609082	0.99581
8.65	0.667226		8.65	0.96555		8.65	0.999934		8.65	0.999988		0.612623	0.996006
8.7	0.66961		8.7	0.966444		8.7	0.99994		8.7	0.999987		0.616164	0.996193
8.75	0.671981		8.75	0.967317		8.75	0.999946		8.75	0.999986		0.619706	0.996373
8.8	0.674339		8.8	0.968171		8.8	0.999951		8.8	0.999985		0.623247	0.996545
8.85	0.676682		8.85	0.969006		8.85	0.999956		8.85	0.999984		0.626788	0.996709
8.9	0.679013		8.9	0.969821		8.9	0.99996		8.9	0.999983		0.630329	0.996867
8.95	0.681329		8.95	0.970618		8.95	0.999964		8.95	0.999982		0.63387	0.997017
9	0.683633		9	0.971396		9	0.999968		9	0.999981		0.637411	0.997162
9.05	0.685923		9.05	0.972157		9.05	0.999971		9.05	0.99998		0.640953	0.997299
9.1	0.6882		9.1	0.9729		9.1	0.999974		9.1	0.999979		0.644494	0.997431
9.15	0.690463		9.15	0.973626		9.15	0.999976		9.15	0.999978		0.648035	0.997557
9.2	0.692714		9.2	0.974335		9.2	0.999979		9.2	0.999977		0.651576	0.997677
9.25	0.694951		9.25	0.975027		9.25	0.999981		9.25	0.999976		0.655117	0.997792
9.3	0.697176		9.3	0.975703		9.3	0.999983		9.3	0.999975		0.658659	0.997902
9.35	0.699387		9.35	0.976363		9.35	0.999985		9.35	0.999974		0.6622	0.998007
9.4	0.701585		9.4	0.977007		9.4	0.999986		9.4	0.999972		0.665741	0.998107
9.45	0.703771		9.45	0.977636		9.45	0.999988		9.45	0.999971		0.669282	0.998202
9.5	0.705943		9.5	0.97825		9.5	0.999989		9.5	0.99997		0.672823	0.998293
9.55	0.708103		9.55	0.978849		9.55	0.99999		9.55	0.999968		0.676364	0.99838
9.6	0.71025		9.6	0.979434		9.6	0.999991		9.6	0.999967		0.679906	0.998463
9.65	0.712385		9.65	0.980005		9.65	0.999992		9.65	0.999965		0.683447	0.998542
9.7	0.714506		9.7	0.980561		9.7	0.999993		9.7	0.999964		0.686988	0.998618
9.75	0.716616		9.75	0.981104		9.75	0.999994		9.75	0.999962		0.690529	0.998689
9.8	0.718712		9.8	0.981634		9.8	0.999995		9.8	0.999961		0.69407	0.998758
9.85	0.720796		9.85	0.982151		9.85	0.999995		9.85	0.999959		0.697611	0.998823
9.9	0.722868		9.9	0.982655		9.9	0.999996		9.9	0.999957		0.701153	0.998885
9.95	0.724927		9.95	0.983146		9.95	0.999996		9.95	0.999955		0.704694	0.998944
												10	0.9999
